# Supplementary material for: An insect trap adjusting to weather conditions: Nepenthes rafflesiana plants control the fluid level in their pitchers to maximize prey capture
Source: Ann Bot. 2025 Nov 12;137(3):833–46. doi: 10.1093/aob/mcaf294 (PMC12933680; doi:10.1093/aob/mcaf294)
Supplement: mcaf294_Supplementary_Data [file mcaf294_supplementary_data.zip]

Archive with 3 entries (3 files):
- Supplementary_Material.pdf
- VideoS6.mov
- VideoS7.mov
